# Supplementary material for: MiR-34b/c play a role in early sex differentiation of Amur sturgeon, Acipenser schrenckii
Source: Front Zool. 2022 Sep 26;19:23. doi: 10.1186/s12983-022-00469-6 (PMC9511750; doi:10.1186/s12983-022-00469-6)
Supplement: Supplementary file 1 — Additional file 1: Table S1. Growth performance of Amur sturgeon individuals. [file 12983_2022_469_MOESM1_ESM.xlsx]

## Sheet: Sheet1
S1 table. Growth performance of Amur sturgeon individuals.
Age	Gender	Weight (g)	Body length (cm)	Full length (cm)
5M	UGs	65.72±9.38	19.06±1.91	25.78±1.53
8M	Female	51.29±9.97	19.68±1.35	25.08±2.17
	Male	45.10±7.36	18.72±0.86	23.78±1.45
12M	Female	119.05±26.08	25.77±2.19	32.93±2.71
	Male	124.71±16.43	26.55±1.27	34.20±1.67
24M	Female	640.57±82.16	47.23±1.89	56.76±2.13
	Male	748.35±100.32	48.93±2.05	57.59±1.79
36M	Female	2402.94±478.81	67.65±3.89	83.79±5.50
	Male	2323.33±378.10	67.53±3.84	83.77±3.98
all values were showed as the mean and standard deviation of the measurements (M±SD)
