# Supplementary material for: MiR-34b/c play a role in early sex differentiation of Amur sturgeon, Acipenser schrenckii
Source: Front Zool. 2022 Sep 26;19:23. doi: 10.1186/s12983-022-00469-6 (PMC9511750; doi:10.1186/s12983-022-00469-6)
Supplement: Supplementary file 2 — Additional file 2: Table S2. Stem-loop RT primers and amplification primers were used for real-time PCR. [file 12983_2022_469_MOESM2_ESM.xlsx]

## Sheet: Sheet1
S2 Table. Stem-loop RT primers and amplification primers used by real-time PCR.
Gene name	symbol	GenBank	Primer sequence(5'-3')
miR-34b	miR-34b	________	5'CTCACAGTACGTTGGTATCCTTGTGATGTTCGATGCCATATTGTACTGTGAGCAATCAG-3'
			5'- ACACTCCAGCTGGGTAGGCAGTGTTGTTAGCTG-3'
miR-34c	miR-34c	________	5'CTCACAGTACGTTGGTATCCTTGTGATGTTCGATGCCATATTGTACTGTGAGGTAATCA-3
			5'-AVACTCCAGCTGGGAGGCAGTGCAGTTAGTTGAT -3'
Universal Reverse	UR		5'-CTCACAGTACGTTGGTATCCTTGTG-3'
U6 ncRNA	U6	XR_007230459.1	5'-CGCTTCGGCAGCACATATAC-3
			5'-TTCACGAATTTGCGTGTCA-3
5S r RNA	5S	XR_004662087	5'- CACCACCTTGAATAAGCCTG-3'
			5'- CTTGATATTCCCAGGTGGTC-3'
doublesex and Mab-3 related transcription factor 1	dmrt1	LC309424.1	5'-GATTGTTGATTCCTCCTACTAC-3'
			5'-TCGCCTCACTCCTGTTAT-3'
SRY-box containing gene 9	sox9	OP021689	5'-CTCGGGAAACTTTGGAGATTGCT-3'
			5'-CTTTTCCAGCCTGCACGTCT-3'
cytochrome P450 1A	cyp19a	OP021686	5'-CTCCACTCACCTCAACAC-3'
			5'-CCTCAAGCAGCAAGTAGAA-3'
forkhead box L2	foxl2	OP021685	5'-CTTTGTCCGGCATCTACCAGT-3'
			5'-AAAGATAACCATAGCCGTCACC-3'
androgen reporter	ar	KC422662.1	5'-GATAACGGACTGCCTGAT-3'
			5'-TGGAATGATGCTGAAGAAGA-3'
estrogen receptor	er	OP021687	5'-AATCAGTTGCCCTGTTTCGT-3'
			5'-TTTGAACCTGAGCAGCGTCCA-3'
anti-müllerian hormone	amh	OP021688	5'-CACCCGGCTCACTGACACC-3'
			5'-CCCTGGCAGTTACCGATGGAC-3'
β-actin	β-actin	MF536662.1	5'-ATTGCCGCACTGGTTGTTGA-3'
			5'-ATGCCGTGCTCGATGGGGTA-3'
