# Supplementary material for: MiR-34b/c play a role in early sex differentiation of Amur sturgeon, Acipenser schrenckii
Source: Front Zool. 2022 Sep 26;19:23. doi: 10.1186/s12983-022-00469-6 (PMC9511750; doi:10.1186/s12983-022-00469-6)
Supplement: Supplementary file 3 — Additional file 3: Table S3. Germ-cell-specific gene primers used by RT-PCR. [file 12983_2022_469_MOESM3_ESM.xlsx]

## Sheet: Sheet1
S3 Table. germ-cell-specific gene primers were used for RT-PCR.
Gene name	symbol	Primer sequence(5'-3')	Length (bp)
Vasa	Vasa	5'- AGGATGGAGTTGCTGCTA-3'	378
		5'- GAGTCTGCCGTTCTTCAT-3'
dead end	Dnd1	5'-GGCATCTCCATCACAGTT-3'	333
		5'-TGAACCGCATCCAATCTC-3'
glutamate receptor interacting protein 2	Grip2	5'-GAGCCGTGAATGATGTGA-3'	177
		5'-CTGCCTGGTGGATGTATG-3'
Nanog	Nanog	5'-CAGAATCGGAGGATGAAGT-3'	494
		5'-TCCAGAGGCTGATAGAGAA-3'
deleted in azoospermia-like	Dazl	5'-CTTCGCAACAGGTGTATTG-3'	146
		5'-CATAGGCATCTCTGGCATT-3'
synaptonemal complex protein 3	Scyp3	5'-CCGTCTAACAATAGGAGGAA-3'	393
		5'-CTGCTTGCTGTAGTCATCA-3'
zona pelluclda 3	ZP3	5'-CCGAGAAGGTGGAATGTC-3'	332
		5'-GTGAATGAAGAGGAGGAGTC-3'
