# Supplementary material for: MiR-34b/c play a role in early sex differentiation of Amur sturgeon, Acipenser schrenckii
Source: Front Zool. 2022 Sep 26;19:23. doi: 10.1186/s12983-022-00469-6 (PMC9511750; doi:10.1186/s12983-022-00469-6)
Supplement: Supplementary file 4 — Additional file 4: Table S4. Primers information for 3'UTR region of ar containing Xho I and Not I restriction sites. [file 12983_2022_469_MOESM4_ESM.xlsx]

## Sheet: Sheet1
S4 Table. Primers information for 3'UTR region of AR containing Xho I and Not I restriction sites.
Symbol	Primer	Sequence 5’-3’	Amplication size（bp）
AR3’UTR	Forward	5'-CCCTCGAGGGATTCTCTTCAGCCGATT-3’	381
	Reverse	5'-AAATATGCGGCCACCTGCTGGAGACAATG-3’
